# Supplementary material for: Avidity of IgG to SARS-CoV-2 RBD as a Prognostic Factor for the Severity of COVID-19 Reinfection
Source: Viruses. 2022 Mar 16;14(3):617. doi: 10.3390/v14030617 (PMC8949074; doi:10.3390/v14030617)
Supplement: Supplementary file 1 [file viruses-14-00617-s001.zip]

Archive with 2 entries (2 files):
- Supplementary file A_07-03-22.pdf
- Supplementary file B_07-03-22.xlsx
